# Supplementary material for: Multi-region calcium imaging in freely behaving mice with ultra-compact head-mounted fluorescence microscopes
Source: Natl Sci Rev. 2023 Nov 20;11(1):nwad294. doi: 10.1093/nsr/nwad294 (PMC10824555; doi:10.1093/nsr/nwad294)
Supplement: nwad294_Supplemental_Files [file nwad294_supplemental_files.zip]

Archive with 7 entries (7 files):
- 2-Supplementary_finalR.pdf
- Supplementary Video 1.mp4
- Supplementary Video 2.mp4
- Supplementary Video 3.mp4
- Supplementary Video 4.mp4
- Supplementary Video 5.mp4
- Supplementary Video 6.mp4
